# Supplementary material for: Advancing knock-in approaches for robust genome editing in zebrafish
Source: Biol Open. 2026 Feb 18;15(2):bio062472. doi: 10.1242/bio.062472 (PMC12958296; doi:10.1242/bio.062472)
Supplement: File S1. [file biolopen-15-062472-FileS1.xlsx]

## Sheet: Hbaa-Foxd3
Purpose	Primer Name	Sequence	Corresponding figure
foxd3 HA	foxd3 5' HA BsaI -f	atcGGTCTCTCAGTCCACATGCGTCGCTCACCTGT
	fox3d 5' BsaI mut infusion -r	GAAGGCTTGCTTGGcTCTCTTTTCCCACTGTATTTC
	foxd3 5' HA BsaI mut infusion -f	TGGGAAAAGAGAgCCAAGCAAGCCTTCGGACTG
	foxd3 5' HA BsaI -r	gatGGTCTCTGACTAGTTGACGACCGGTGGCTAT
	foxd3 3'HA BsaI -f	atcGGTCTCTCTCAATCTGCGAGTTCATCAGCAACC
	foxd3 3' HA BsaI -r	gatGGTCTCTTTGGCGATGATGTTTTCTATGCTGAATG
foxd3 sgRNA	foxd3 Gg18NGG-55 Gg-1	gcg TAATACGACTCACTATA Gg ACA GGTGA GCGAC GCATG GTTTTAGAGCTAGAAATAGC
	3' universal primer	5’AAAGCACCGACTCGGTGCCACTTTTTCAAGTTGATAACGGACTAGCCTTATTTTAACTTGCTATTTCTAGCTCTAAAAC3
foxd3 CreER 5' genotyping	foxd3 5' con -f	AGCATCCAAGTGAAACCCCA	Figure 2b & S1b, S1c, S1d: F1
	Cre 5' con -r	atcttcaggttctgcgggaa	Figure 2b & S1b, S1c, S1d: R1
foxd3 CreER 3' genotyping	acrypro-geno-3rd-r	tgtggccaactatcaccggaa	Figure 2b & S1b, S1c, S1d: F2
	foxd3 3' con -r	TACATTGGGGCGGACGAATT	Figure 2b & S1b, S1c, S1d: R2
foxd3 CreER 3' genotyping after flp	3’ Flp-F	CACCCTGTTACGTATAGCCGAA
	foxd3 3' con -r	TACATTGGGGCGGACGAATT
foxd3 rtPCR WT	Foxd3- rtPCR- F1	TCTGGAGGCACCAGTGCCAG	S2a, S2b: F1
	Foxd3- rtPCR -R2	CTGCTGTGGACGCTGTCGGTA	S2a, S2b: R1
foxd3 rtPCR cre	ARP95 - Foxd3-5UTR-RT-Fd3	CCGGGACCGACCTGCATTTA	S2a, S2b: F2
	Cre Scr -r	gtg gca gat ggc gcg gca aca	S2a, S2b: R2
hbaa1.2 donor vector	hbaa oligo	gcg actagt gaattc GGTCTTGGTCTGAGGATAGA CGG ATGCAGAAAATTGGCACGTTTTTGATTGGACACCAGAAGCTGGAGATCAGCAGAAATGCGCCGAAGAGGTGTGGTTCGGACTGATTTCATGGGTGTGCCCTCGTTTGGTTTTATATAAAAAGTAGGACACATGTCGTGTTCCCCAACAGCTTTTTCTGAAGAAACCTCACTTGAGAAAAAGAAGACGCAGCGATGAGTCTCTCTGATAAGGACAAGGCTGTTGTTAAGGCCATCTGGGCTAAGATCAGCCCCAAGGCCGATGAAATTGGTGCTGAAGCCCTCGCCAGGTAAAGCTCACCTATGTTTTTTTTCTATTTGAATTAGGATTCCTGATTGACAGAACTTTATAGAAGTTT…
hbaa1.2 HA	hbaa1.2 fra -f	gcgactagtgaattcGGTCTTGGTC
	hbaa1.2 fra -r	tctggatccatcgatgAAATTAGTCTA
	hbaa1.2 3' HA BamHI -f	cc ggatccACCCTGAAAAGCATAACTCTGG
	hbaa1.2 3' HA SacI -r	cga gagctcGTGTGCCCAGCTGTATTTGA
	FRT-a-cry ClaI -f	cgatatcgatgaagttcctattctctagaaagtataggaacttctaagatacattgatga
	FRT-a-cry BamHI -r	ggcggatccgaagttcctatactttctagagaataggaacttcaaaattgtgaaatgca
sgRNA	hbaa1.2 GG-52-1	GCG TAATACGACTCACTATA GG TCT TGGTC TGAGG ATAGA GTTTTAGA GCTAGAAAtagc
	3' universal primer	5’AAAGCACCGACTCGGTGCCACTTTTTCAAGTTGATAACGGACTAGCCTTATTTTAACTTGCTATTTCTAGCTCTAAAAC3
hbaa1.2 WT 5' genotyping	hbaa1.2 5'UTR con -f	GGTTCGGACTGATTTCATGG	Figure 5d: F1
	hbaa1.2 down con -r	TCAGGCACTAAAATTCGCAA	Figure 5b, 5c & S5a, S5b: R2; Figure 5d: R1
hbaa1.2 ItoV 5' genotyping	hbaa1.2 up con-f	GCATGCTTTGGACATCACTG	Figure 5b, 5c & S5a, S5b: F1; Figure 5d: F2
	hbaa1.2-mod-con-r	atTTGAAcGCgTGcAacTCagat	Figure 5b, 5c & S5a, S5b: R1; Figure 5d: R2
hbaa1.2 WT 3' genotyping	hbaa1.2 2nd intron 2nd -f	ATGGTAACGTTTTTCTGTTTATCTCT	Figure 5d: F3
hbaa1.2 ItoV 3' genotyping	a-cry geno -r	acagtacaaagatccccaaatgatgt	Figure 5b, 5c & S5a, S5b: F2; Figure 5d: F4
mini-golden primers	rrnb T1 ter -f	cgttcaccgacaaacaacag
	XhoI-BsaI-EcoRI-ClaI-BsaI-BamHI -f	TCGAG CAGT AGAGACC GAATTC ATCGAT GGTCTCT CCAA g
	XhoI-BsaI-EcoRI-ClaI-BsaI-BamHI -r	gatcc TTGG AGAGACC ATCGAT GAATTC GGTCTCT ACTG C
	BsaIgolden-cas9-vec-f	agt GGTCTC C ggtg gcggagagggcagaggcagtct
	BsaIgolden-cas9-vec-r	agt GGTCTC c ctcc gtcgccacccagctgagacaggtcaatcct
	ERT2 BsaI mut in fusion -f	gatgattggCctcgtctggcgctccatgga
	ERT2 BsaI mut in fusion -r	gccagacgagGccaatcatcaggatctctagccagg
	BFP BsaI mut -r	TGCTGCTCGACGTAcGTCTCGTTGTTGGCCTCCTTGA
	BFP BsaI Mut -f	CAACGAGACgTACGTCGAGCAGCACGAGGT
	pMC BsaI mut -f	TCCCCATGCGAGAGTAGGG
	pMC BsaI mut -r	CGTTTGGCCCCCCTCGAG
	EcoRI-BsaI-ClaI-NheI-SacI-BsaI-SalI -f	aattcCAGTAGAGACCatcgatgctagcgagctcGGTCTCTCCAAg
	EcoRI-BsaI-ClaI-NheI-SacI-BsaI-SalI -r	tcgacTTGGAGAGACCgagctcgctagcatcgatGGTCTCTACTGg
	pMC Bsa deletion con-f	cgaaacgatcctcatcctgt
	mNeonGreen confirm -f	atctgaagaaccagccgatg
	kozak-EGFP-BsaI-AGTC-f	atcggtctctAGTC gccacc atggtgagcaagggcgagga
	SV40-pA-BsaI-CTCA-r	gatggtctctTGAG gaattaaaaaacctcccacacct
	P2A-BsaI-AGTC-ORF-1-f	atcggtctctA GTC gct aca aac ttctctctgctg
	P2A-BsaI-AGTC-ORF-2-f	atcggtctctAG TC c gct aca aac ttctctctgctg
	P2A-BsaI-AGTC-ORF-3-f	atcggtctct AGT C cc gct aca aac ttctctctgctg
	kozak-mem-BsaI-AGTC-f	atcatcggtctc t AGTC gccacc ATGCTGTGCTGCATCAGA
	JK730 2nd BsaI mut -f	AGCCAAGCTGtAGACCGTTTG
	JK730 2nd BsaI mut -r	GTTTTGGCGGATGAGAGAAG
	pMC 2nd BsaI mut con-f	ctggctgatacgttggtcct
	BsaI-CreER-vec-f	ggtttccctgccacagcttaatctagaactatagtgagtcgtatta
	BsaI-CreER-vec-r	gtacggtcagtaaattggacatggtggcGACTagagaccg
	CreER-BsaI-ins-f	cggtctctAGTCgccaccatgtccaatttactgaccgtacacca
	CreER-BsaI-ins-r	taatacgactcactatagttctagattaagctgtggcagggaaacc
	ATG remove 2a GFP -f	gtgagcaagggcgaggag
	ATG remove 2a-GFP -r	aggtccagggttctcctc
	A1187 BFP-LS-ins-f	cccggtctctAGTCgccaccATGAGCGAGCTGATTAAGGAGA
	A1188 BFP-LS-ins-r	ctcactatagttctagcttaTTAATTAAGCTTGTGCCCCAGTTTG
	A1189 BFP-LS-vec-f	CAAACTGGGGCACAAGCTTAATTAAtaagctagaactatagtgagtcgtatta
	A1190 BFP-LS-vec-r	TAATCAGCTCGCTCATggtggcGACTagagaccggg
	A1191 mem-BFP-LS-ins-f	GGGAcCCACCGGTCGCCACCaagcttATGAGCGAGCTGATTAAGGAGA
	A1192 mem-BFP-LS-vec-r	TCGCTCATaagcttGGTGGCGACCGGTGGgTCCCGGGCCCGCGGTACCGT
	A1193 2a-BFP-noATG-ins-f	cgtggaggagaaccctggacctAGCGAGCTGATTAAGGAGAACA
	A1194 2a-BFP-noATG-vec-r	CTCCTTAATCAGCTCGCTaggtccagggttctcctccacgtct
	A1195 BFP-P2A-NTR-vec-f	CAAACTGGGGCACAAGCTTAATggaagcggagctactaacttcagcc
	A1196 BFP-P2A-NTR-ins-r	tgaagttagtagctccgcttccATTAAGCTTGTGCCCCAGTTTG
	T2A-BFP-ins-f	tggaagagaatcccggccctAGCGAGCTGATTAAGGAG
	T2A-BFP-vec-r	CTCCTTAATCAGCTCGCTagggccgggattctcttccacgtc
	CTCA splicing acceptor TCAG BsaI -f	atcGGTCTCTCTCAcactaatccggaGTGTGTGTGTGTttctgAcgtgtctctctcttcc
	CTCA splicing acceptor TCAG BsaI -r	gatGGTCTCTCTGAaaaaaaaaagggaagagagagacacgTcagaaACACACACACACtc
	FRT-a-cry-Venus-BGH-pA ClaI -r	cgat atcgat gaagttcctattctctagaaagtataggaacttc gatctctccccagcat
	FRT-a-cry-Venus-BGH-pA BamHI -f	ggc ggatcc gaagttcctatactttctagagaataggaacttc ggcaataaacgatcttc
	acry-venus-r	ggctaatagaggctagtacagtacaaagatccccaaa
	acry-venus-f	tggggatctttgtactgtactagcctctattagcctcct
	Cre-seq-con-r	cgttgcatcgaccggtaatg
	SA BamHI -f	ggcggatcccactaatccggaGTGTGTGTGTGTttctgAcgtgtctctctcttc
	SA BamHI -r	ggcggatccggtctctCTGAaaaaaaaaagggaagagagagacacgTcagaaACACACAC
	pMC-ME-loxp-BamHI-f	ggcggatccgaccagccaggacagaaatgcctc
	mCherry con -r	tgcaccttgaagcgcatgaa
	pMC-ME-con-r	acagcttacgaaccgaacag
	acry-con-5'-r	taactacatatgcataggctga
	Cre 5' con -r	atcttcaggttctgcgggaa
	acrypro-geno-3rd-r	tgtggccaactatcaccggaa
	pMC-SV40-sgRNA-1	tcaggttcagggggaggtgtggg
	pMC-mem-sgRNA-2	ACCGCGGGCCCGGGAcCCACCGG
	pMC-EGFP-sgRNA-3	cgaggagctgttcaccggggtgg
	pMC-SV40-sgRNA-1	gcg TAATACGACTCACTATA gg agg ttcag gggga ggtgt GTTTTAGAGCTAGAAATAGC
	SV40 pA CTCA BsaI -f	atc GGTCTC T CTCA taagatacattgatgagtttggacaaac
	acry pro CCAA BsaI -r	gat GGTCTC T TTGG aaaattgtgaaatgcacagaatgtaca
	hsp70l pro CAGT BsaI -f	atc GGTCTC T CAGT TCAGGGGTGTCGCTTGGTTA
	hsp70l pro-r	ATTGATTTCAAGAAActgcaatAAAAAAAACAATTAGAATTAATTTTATATTTATACAATTTATGGTGC
	dcas9 CASPEX-hsp -f	TAATTCTAATTGTTTTTTTT attgcagTTTCTTGAAATCAATCgccacc atggcccccaagaagaagag
	dcas9 1st gaga BsaI -r	gatGGTCTC T tctc atggtacgccacctcgtcca
	dcas9 2nd gaga BsaI -f	atc GGTCTC T GAGA aatacccaaccatctaccatcttc
	dcas9 2nd TGCG BsaI -r	gatGGTCTC T CGCA catcccctccgagctgtgaga
	CASPEX 3rd TGCG BsaI -f	atc GGTCTC T TGCG gggttctggcaagcccatcc
	CASPEX 3rd ACCG BsaI -r	gatGGTCTC T CGGTctacttgtacagctcgtccatgccg
	APEX BsaI mutation -f	agaaggaaggActccttcagctaccttctgaca
	APEX BsaI mutation -r	agctgaaggagTccttccttctcaccactcaa
	dcas9-off-r	gaacttgatcatgtgggcca
	FRT-SV40-pA-MfeI-r	atgcaattggaagttcctattctctagaaagtataggaacttcgatccagacatgataagata
	NTR-EGFP-CAAX-1st-f	gcccggtctctAGTCgccaccatgactattgttcaagctgccca
	NTR-EGFP-CAAX-1st-r	agcctgcttcagcagagagaagtttgtagctccgcttccgatttcggtaaaaacagtctc
	NTR-EGFP-CAAX-2nd-r	acctgaaacata ggatcc gtcgac AACTTGTTTATTGCAGCTTATAATGG
	NTR-EGFP-CAAX-vec-f	TGCAATAAACAAGTTgtcgacggatcctatgtttcaggttcagggggagg
	NTR-EGFP-CAAX-vec-r	tgggcagcttgaacaatagtcatggtggcGACTagagaccgggc
	P2A-f	ggaagcggagctacAaacttcT
	T2A-NTR-f	ggtgacgtggaagagaatcccggccctatgactattgttcaagctgcccaatc
	T2A-NTR-ORF-1-r	gcatgtcagcagactgcctctgccctcGACTagagaccgggcccg
	T2A-NTR-ORF-2-r	gcatgtcagcagactgcctctgccctcgGACTagagaccgggcccg
	T2A-NTR-ORF-3-r	gcatgtcagcagactgcctctgccctcggGACTagagaccgggcccg
	T2A con-r	ttccacgtcaccgcatgtca
	FRT-a-cry SalI -f	gat gtcgac gaagttcctattctctagaaagtataggaacttc taagatacattgatga
	Acrypro_F	GTATTGTATATGTACATTCTGTGC
	SV40pA-FRT-MfeI-r new	atg caattg gaagttcctattctctagaaagtataggaacttc aacttgtttattgcagcttataatgg
	mCherry-EGFP start -r	tcctcgcccttgctcaccat
	mCherry_EGFP ATG -f	atggtgagcaagggcgagga
	mCherry_EGFP end -r	cttgtacagctcgtccatgccg
	mCherry_EGFP end -f	cggcatggacgagctgtacaag
	3xHA-BsaI-AGTC-f	atc ggtctc t AGTC ccTACCCATACGATGTTCCT
	EGFP-BsaI-CTCA-r	gat ggtctc t TGAG ttacttgtacagctcgtccat
	FRT-acry-loxp gib vec-f	tataggaacttcggtaccATAACTTCGTATAGCATACATTATACGAAGTTATtGATCAGA
	FRT-acry-loxp-gib-vec-r	gaagttcctatactttctagagaataggaacttcGACTagagaccgggcccgagct
	FRT-acry-loxp-gib-ins-f	ggtctctAGTCgaagttcctattctctagaaagtataggaacttcgatctctccccagca
	FRT-acry-loxp gib ins-r	ACGAAGTTATggtaccgaagttcctatactttctagagaataggaacttcggcaataaac
	pMC-ME-FRT-acry-venus vec ClaI-r	cttcatcgatgGACTagagaccgggcccgagctt
	kozak-EGFP BamHI -f	ggc GGATCCgccaccatggtgagcaagggcga
	cmlc2 pro PspOMI -f	ctc GGGCCC tgtaaatgagctctccaaatcagca
	SV40-pA SalI -r	gat gtcgac aattaaaaaacctcccacacct
	SV40 BamHI -r	ggc GGATCC aacttgtttattgcagcttataatg
	XhoI-CAGT-BsaI-EcoRI-ClaI-BsaI-CTCA-BamHI-f	tcgag CAGTAGAGACCGAATTCATCGATGGTCTCTCTCAg
	XhoI-CAGT-BsaI-EcoRI-ClaI-BsaI-CTCA-BamHI -r	gatcc TGAGAGAGACCATCGATGAATTCGGTCTCTACTGc
	pMC-ME-BsmBI -f	AGTCgaattcccgcggGATCAGAGACGgagctcCGTCTCTTCGAatcgatggatcc
	pMC-ME-BsmBI -r	TGAGggatccatcgatTCGAAGAGACGgagctcCGTCTCTGATCccgcgggaattc
	FRT-a-cry-Venus-BGH-pA EcoRI -r	gat gaattc gaagttcctattctctagaaagtataggaacttc gatctctccccagcat
	FRT-a-cry-Venus-BGH-pA SacII -f	acg ccgcgg gaagttcctatactttctagagaataggaacttc ggcaataaacgatcttc
	pMC-r (C138)	tcgccttcttgacgagttct
	vec-P2-mNeonGreen Gib-f	tttcatttggtcttttgcagaaatcGTCGACgccaccATGGTGAGCAAGGGCGAGGA
	vec-P2-mNeonGreen Gib-r	tgcaacgaaagtcacttgttcaagaggatccTTGGAGAGACCATCGATGAATTCGGT
	ins-P2-mNeonGreen-f	ACCGAATTCATCGATGGTCTCTCCAAggatcctcttgaacaagtgactttcgttgca
	ins-P2-mNeonGreen-r	TCCTCGCCCTTGCTCACCATggtggcGTCGACgatttctgcaaaagaccaaatgaaa
	mNeonGreen N -r	GGTAGGGCAGGTACTGATGGA
	T2A-EGFP-r	AGCTCCTCGCCCTTGCTCACgcccggcgcggggccgggatt
	T2A-EGFP-f	aatcccggccccgcgccgggcGTGAGCAAGGGCGAGGAGCT
	Lifeact-BsaI-AGTC-kozak-f	atc ggtctct AGTC gccacc atgggcgtggccgacctgat
	SV40-pA-BsaI-CTCA-r	gat ggtctct TGAG taagatacattgatgagtttggaca
	Lifeact-BsaI-AGTC-kozak-f	atc ggtctct AGTC gccacc atgggcgtggccgacctgat
	SV40-pA-BsaI-CTCA-r	gat ggtctct TGAG taagatacattgatgagtttggaca
	Cre-rev	cagaaaaAgcctggcgatcc
	ER con -r	CTGGTCAGCTGTCAAGGACA
	AGTC_tcgc_pMC-ME-EGFP-f	cccggtctctTCGCgccaccatggtgagcaa
	AGTC_TCGC_pMC-ME-r	cccgagcttaagactggcc
	TCGC colony PCR -f	gggcccggtctctTCGC
	XhoI-BsaI-MCS-BsaI-BamHI	AAAACTCGAGCAGTAGAGACCCCTAGGAGATCTATCGATGATATCATGCATGTCGACGCATGCCCCGGGGGTCTCTCCAAGGATCCAAAA
	AGTC_TCGC_pMC-ME-2a-ORF-1-f	cccggtctctTCGCgctacaaacttctctc
	AGTC_TCGC_T2A-ORF-1-f	cccggtctctTCGCgagggcagaggcagtct
	AGTC_TCGC_memb-f	CCCGGTCTCTtcgcGCCACCATGCTGTGCT
	AGTC_TCGC_pMC-ME-2a-ORF-2-f	cccggtctctTCGCcgctacaaacttctctc
	AGTC_TCGC_pMC-ME-2a-ORF-3-f	cccggtctctTCGCccgctacaaacttctctc
	AGTC_TCGC_T2A-ORF-2-f	cccggtctctTCGCcgagggcagaggcagtct
	AGTC_TCGC_T2A-ORF-3-f	cccggtctctTCGCccgagggcagaggcagtct
	AGTC_TCGC_CreER-f	cccggtctctTCGCgccaccatgtccaatttac
	AGTC_TCGC_BFP-f	cccggtctctTCGCgccaccATGAGCGAGCT
	AGTG_TGCG-loxp-f	ATAACTTCGTATAGCATACATTATACGAAGTTATtGATCAGAGACG
	AGTG_TCGC-loxp-r	GCGAagagaccgggcccgagcttaaga
	AGTC_TCGC_HA-f	cccggtctctTCGCccTACCCATACGATGTTCCT
	AGTC_TCGC_1790-f	cccggtctctTCGCgaattcccgcgggatca
	BsaI-CCAA-P2A-ClaI-1st-f	TTAC ATCGAT GGTCTCTCCAAttgctaca
	BsaI-P2A-mCherry-1st-r	cttgatgatggccatgttatcctcctcgcccttgctcac
	BsaI-P2A-mCherry-2nd-f	gtgagcaagggcgaggaggataacatggccatcatcaag
	BsaI-P2A-mCherry-2nd-PspOMI-r	ctc GGGCCC aacttgtttattgcagcttataatggt
	P2A-BsaI-TCGC-ORF-1-f	GGGggtctctTCGCgctacaaacttctctctgctga
	BsaI-CTCA-r	TACCggtctctTGAGTCGAAGAG
	T2A-BsaI-TCGC-f	AGTggtctctTCGCgagggaaga
	BsaI-P2A-EGFP-1st-r	tgggcaccaccccggtgaacagctcctcgcccttgctcac
	BsaI-P2A-EGFP-2nd-f	gtgagcaagggcgaggagctgttcaccggggtggtgccca
	P2A-BsaI-TCGC-ORF-2-f	gggggtctctTCGCcgctacaaacttctctctgctga
	P2A-BsaI-TCGC-ORF-3-f	gggggtctctTCGCccgctacaaacttctctctgctga
	new-P2A-con-f	tctctgctgaaAcaAgctggC
	SA-BsaI-TCGC-f	GGGggtctctTCGCcactaatccggaGTGTG
	SA-BsaI-TCGC-r	cagtccgcgCTGAaaaaaaaaagggaag
	SA-P2A-ORF-1-f	cttccctttttttttTCAGcgcggactggctacaaacttctctctgctgaaAc
	SA-P2A-ORF-2-f	cttccctttttttttTCAGcgcggactgggctacaaacttctctctgctgaaAc
	SA-P2A-ORF-3-f	cttccctttttttttTCAGcgcggactgccgctacaaacttctctctgctgaaAc
	SA con-r	CACACtccggattagtgGCGA
	P2A-CreER-new-f	cttaagctcgggcccggtctctTCGC
	CreER-mid-BamHI-r	ttc ggatcc gccgcataaccagt
	P2A-noATG-BFP-new-r	TGTTCTCCTTAATCAGCTCGCTaggtccagggttctcctccacg
	pMC-ME-con-r	cgtgccttcatccgtttcca
	TCGC-loxp-BsaI-f	cccggtctctTCGCATAACTTCGTATAGCATACATTATACGAAGTTATtGATCAGAGACG
	Lifeact-BsaI-TCGC-kozak-f	atc ggtctct TCGC gccacc atgggcgtggccgacctgat
	P2A-f	gctacaaacttctctctgctgaaAcaA
	Kozak-Lifeact-BsaI-f	cccggtctctTCGCgccaccatgggcgtggccgacctgatcaagaagttcgagagcatca
	Lifeact-mNeonGreen-r	tatcctcctcgcccttgctcacgccctcctccttgctgatgctctcgaacttcttga
	mNeonGreen-noATG-f	gtgagcaagggcgaggaggata
	SA-PCR-r	ggtggcGTTAGAAAAATCAGCCGTCTGAaaaaaaaaagggaagagagaga
	SA-kozak-ATG-EGFP-f	TCAGACGGCTGATTTTTCTAACgccaccatggtgagcaagggcgag
	P2A-mem-f	tggaggagaaccctggacctATGCTGTGCTGCATCAGAAGA
	mem-EGFP-r	ctcctcgcccttgctcacaagcttGGTGGCGACCGGTGGgTC
	pME-CASPEX-vector-r	GTATGCTATACGAAGTTATagcctgcttttttgtacaaagttgg
	CTCA-CCAA linker-f	CTCAgaattcaccccggga
	CTCA-CCAA linker-r	TTGGtcccggggtgaattc
	BsaI SalI -r	ccc gtcgac tt TTGG AGAGACC gagctcctgcaggaattcgctagcttatcgat
	uni-gRNA	gcg TAATACGACTCACTATA GG GAG GCGTT CGGGC CACAG GTTTTAGAGCTAGAAATAGC
	GFP-mNeongreen-gib-vec-f	ggcatggacgagctgtacaagtaaGctagaactatagt
	P2A-lifeact-gib-vec-r	atcaggtcggccacgcccataggtccagggttctcctcca
	P2A-Lifeact-Gib-ins-f	tggaggagaaccctggacctatgggcgtggccgacctgat
	GFP-mNeongreen-gib-ins-r	actatagttctagCttacttgtacagctcgtccatgcc
	loxp-FRT-TCGC-BsaI	ccc ggtctct TCGC ATAACTTCGTATAGCATACATTATACGAAGTTAT tGATCAGAGACG
	GFP con new -f	tggtcctgctggagttcgtg
	mNeongreen con 2nd -r	ggcaccatcttcaaactgca
	mNeongreen con -f	ccacctacacctttgccaag
	P2A-mCherry-vec-f	gctggcgacgtggaggagaaccctggacctgtgagcaagggcgaggagga
	P2A-mCherry-frag-r	tcctcctcgcccttgctcacaggtccagggttctcctccacgtcgcc
	BsaI-linker-P2A fragment	taatcttactttgaatttgtttacagACCGGTTCGAAGAGACCCCCGGGGGTCTCTCCAAgatatcgctagcGGCTCTGGGgctacaaacttctctctgctgaaacaagctggcgacgtggaggagaaccctggacctgtgagcaagggcgaggaggataacatggcctctctcccagcgacacatgagttacacatctttggctccatcaacggtgtggactttgacatggtgggtcagggcaccggcaatccaaatgatggttatgaggagttaaacctgaagtccaccaagggtgacctccagttctccccctggattctggtccctcatatcgggtatggcttccatcagtacctgccctaccctgacgggatgtc
	linker-P2A-ORF-1 TCGC BsaI -f	cccggtctctTCGCGGCTCTGGGgctacaaacttctctctgctgaaAc
	linker-P2A-ORF-2 TCGC BsaI -f	cccggtctctTCGCcGGCTCTGGGgctacaaacttctctctgctgaaAc
	linker-P2A-ORF-3 TCGC BsaI -f	cccggtctctTCGCccGGCTCTGGGgctacaaacttctctctgctgaaAc
	GSG-P2A-con-r	gagaagtttgtagcCCCAGAGCC
	mNeongreen over -f	ccctcatatcgggtatggcttc
	kozak-mNeongreen-TCGC-BsaI-f	cccggtctctTCGCgccaccatggtgagcaagggcgaggag
	SV40-pA-SalI-BamHI-EcoRI-BsaI-CTCA-r	gatggtctcttgaggaattcggatccgtcgactgtccaaactcatcaatgtatctta
	mCherry-mNeonGreen N-r	ggccatgttatcctcctcgc
	mem-mScarlet vec-f	caccggcggctccggtggctcctaatctagaactatagtgagtcgtattac
	mem-mScarlet vec-r	tcactgcctcggtgctatccataagcttGGTGGCGACCGGTGGg
	mem-mScarlet-ins-f	cCCACCGGTCGCCACCaagcttatggatagcaccgaggcagtga
	mem-mScarlet int-r	actcactatagttctagattaggagccaccggagccgccggtg
	mScarlet con-r	gccgtccttcaggcgcagg
	mScarlet vec-r	ctgcctcggtgctatccatggtggcGCGAagagaccgggcccgagcttaag
	mScarlet-ins-f	cttaagctcgggcccggtctctTCGCgccaccatggatagcaccgaggcagt
	mScarlet vec v2 -f	caccggcggctccggtggctcctaaagcggccgcgactctagatcataatc
	P2A-mem-vec-r	GTTCTTCTGATGCAGCACAGCATaggtccagggttctcctccacg
	P2A-mem-ins-f	cgtggaggagaaccctggacctATGCTGTGCTGCATCAGAAGAAC
	mScarlet ins v2 -r	gattatgatctagagtcgcggccgctttaggagccaccggagccgccggtg
	SA-GSG-P2A-ORF-1-f	ctctctcttccctttttttttTCAGGGCTCTGGGgctacaaacttctctctgctgaaA
	SA-GSG-P2A-ORF-2-f	ctctctcttccctttttttttTCAGcGGCTCTGGGgctacaaacttctctctgctgaaA
	SA-GSG-P2A-ORF-3-f	ctctctcttccctttttttttTCAGccGGCTCTGGGgctacaaacttctctctgctgaaA
	SA-KLD-pMid-r	acacgTcagaaACACACACACACtccggattagtgGCGAagagaccgggcccgagct
	SA con-f	tctTCGCcactaatccggaG
	SA-mNeongreen-KLD-f	ctctctcttccctttttttttTCAGgccaccatggtgagcaagggcgaggagg
	SA-mem-KLD-f	ctctctcttccctttttttttTCAGgccaccATGCTGTGCTGCATCAGAAGAAC
	ORF1 nzCas9n -f	gtgagatctcctaagaagaagagaaaggtgGGCTCTGGGgctacaaacttctct
	ORF1 nzCas9n -r	ggtggagaagccatggtggcgcGAagagaccgggccc
	nzCas9n ORF1 -f	ttaagctcgggcccggtctctTCgcgccaccatggcttctcca
	nzCas9n ORF1 -r	agagaagtttgtagcCCCAGAGCCcacctttctcttcttcttaggagatctcac
	ORF1 NLS -f	cgaccccaagaagaagaggaaggtgGGCTCTGGGgctacaaacttctctct
	ORF1 3x-FLAG -r	catggtctttgtagtccatggtggcgcGAagagaccgggcccg
	3x-FLAG ORF1 -f	ttaagctcgggcccggtctctTCgcgccaccatggactacaaagaccatgac
	dCas9 V5 -r	ggatgggcttgccagaaccccgcacgtcgccacccagctgagac
	V5 dCas9 -f	tgacctgtctcagctgggtggcgacgtgcggggttctggcaag
	NLS ORF1 -r	gagagaagtttgtagcCCCAGAGCCcaccttcctcttcttcttggggtc
	ORF1 3x-FLAG -f	cgattacaaggatgacgatgacaagGGCTCTGGGgctacaaacttct
	ORF1 NLS APEX2 -r	cactcacagttgggtaagactttccgcttcccacctttctcttcttcttagg
	APEX2 NLS -f	taagaagaagagaaaggtgggaagcggaaagtcttacccaactgtgagtgc
	APEX2 V5 -r	ggatgggcttgccagaaccccgcacggcatcagcaaacccaagct
	V5 APEX2 -f	gagcttgggtttgctgatgccgtgcggggttctggcaagcccatccccaaccccctgctg
	V5 dCas9 -r	gatgctatacttcttatccatggtgctgtccaggcccagcagggggttggggatgggctt
	dCas9 V5 -f	ccccctgctgggcctggacagcaccatggataagaagtatagcatcggcct
	dCas9 NLS -r	tcttggggtcggccctgctgaattcgtcgccacccagctgaga
	NLS dCas9 -f	tgacctgtctcagctgggtggcgacgaattcagcagggccgaccc
	NLS 3x-FLAG -r	taatcaccgtcatggtctttgtagtctccgcggcccaccttcctcttcttcttggggt
	3x-FLAG NLS -f	ccgaccccaagaagaagaggaaggtgggccgcggagactacaaagaccatgacgg
	3x-FLAG ORF1 -r	gagagaagtttgtagcCCCAGAGCCcttgtcatcgtcatccttgt
	NTRv2-P2A-vec-f	cagcagagactgtttttaccgaaatcGGCTCTGGGgctacaaacttctctctgctg
	T2A-NTRv2-vec-r ORF-1	cagcagactgcctctgccctcCCCAGAGCCgcGAagagaccgggcccgagc
	GSG-T2A-NTR-ins-f ORF-1	gctcgggcccggtctctTCgcGGCTCTGGGgagggcagaggcagtctgctg
	NTRv2-P2A-ins-r	cagagagaagtttgtagcCCCAGAGCCgatttcggtaaaaacagtctctgctg
	T2A-NTR-ins-f ORF2	gctcgggcccggtctctTCgccGGCTCTGGGgagggcagaggcagtctgctg
	T2A-NTRv2-vec-r ORF-2	cagcagactgcctctgccctcCCCAGAGCCggcGAagagaccgggcccgagc
	T2A-NTR-ins-f ORF3	gctcgggcccggtctctTCgcccGGCTCTGGGgagggcagaggcagtctgctg
	T2A-NTRv2-vec-r ORF3	cagcagactgcctctgccctcCCCAGAGCCgggcGAagagaccgggcccgagc
	mNeonGreen-CAAX-f	aaagtgtgtaattatgtaaGctagaactatagtgagtcgtattacg
	mNeongreen CAAX-r	gtctttgacttctttttcttcttcttgtacagctcgtccatgcccat
	CAAX con-f	gtcaaagacaaagtgtgtaattatg

## Sheet: mini-Golden
Number	Primer Name	Sequence
A423	rrnb T1 ter -f	cgttcaccgacaaacaacag
A1028	XhoI-BsaI-EcoRI-ClaI-BsaI-BamHI -f	TCGAG CAGT AGAGACC GAATTC ATCGAT GGTCTCT CCAA g
A1029	XhoI-BsaI-EcoRI-ClaI-BsaI-BamHI -r	gatcc TTGG AGAGACC ATCGAT GAATTC GGTCTCT ACTG C
A1048	BsaIgolden-cas9-vec-f	agt GGTCTC C ggtg gcggagagggcagaggcagtct
A1049	BsaIgolden-cas9-vec-r	agt GGTCTC c ctcc gtcgccacccagctgagacaggtcaatcct
A1050	ERT2 BsaI mut in fusion -f	gatgattggCctcgtctggcgctccatgga
A1051	ERT2 BsaI mut in fusion -r	gccagacgagGccaatcatcaggatctctagccagg
A1075	BFP BsaI mut -r	TGCTGCTCGACGTAcGTCTCGTTGTTGGCCTCCTTGA
A1076	BFP BsaI Mut -f	CAACGAGACgTACGTCGAGCAGCACGAGGT
A1103	pMC BsaI mut -f	TCCCCATGCGAGAGTAGGG
A1104	pMC BsaI mut -r	CGTTTGGCCCCCCTCGAG
A1105	EcoRI-BsaI-ClaI-NheI-SacI-BsaI-SalI -f	aattcCAGTAGAGACCatcgatgctagcgagctcGGTCTCTCCAAg
A1106	EcoRI-BsaI-ClaI-NheI-SacI-BsaI-SalI -r	tcgacTTGGAGAGACCgagctcgctagcatcgatGGTCTCTACTGg
A1112	pMC Bsa deletion con-f	cgaaacgatcctcatcctgt
A1113	PspoMI-loxp-XbaI-fragment	ctcgggcccggtctctAGTCATAACTTCGTATAGCATACATTATACGAAGTTATGATCAGAGACGgagctcCGTCTCTTCGAATAACTTCGTATAGCATACATTATACGAAGTTATcatcgatggatccCTCAagagacctctagaccag
A1114	PspoMI-loxp-XbaI -f	ctcgggcccggtctctAGTCATA
A1115	PspoMI-loxp-XbaI -r	ctggtctagaggtctctTGAGgga
A1120	mNeonGreen confirm -f	atctgaagaaccagccgatg
A1126	kozak-EGFP-BsaI-AGTC-f	atcggtctctAGTC gccacc atggtgagcaagggcgagga
A1127	SV40-pA-BsaI-CTCA-r	gatggtctctTGAG gaattaaaaaacctcccacacct
A1128	P2A-BsaI-AGTC-ORF-1-f	atcggtctctA GTC gct aca aac ttctctctgctg
A1129	P2A-BsaI-AGTC-ORF-2-f	atcggtctctAG TC c gct aca aac ttctctctgctg
A1130	P2A-BsaI-AGTC-ORF-3-f	atcggtctct AGT C cc gct aca aac ttctctctgctg
A1131	kozak-mem-BsaI-AGTC-f	atcatcggtctc t AGTC gccacc ATGCTGTGCTGCATCAGA
A1132	hsp 0.5kb BsaI-AGTC-f	atcggtctctAGTCGCAGAGACACTCAACCGAAGA
A1133	hbaa1.2 Gg-3 Gg18NGG-81	gcg TAATACGACTCACTATA Gg GGT TCGGA CTGAT TTCAT GTTTTAGAGCTAGAAATAGC
A1134	JK730 2nd BsaI mut -f	AGCCAAGCTGtAGACCGTTTG
A1135	JK730 2nd BsaI mut -r	GTTTTGGCGGATGAGAGAAG
A1136	pMC 2nd BsaI mut con-f	ctggctgatacgttggtcct
A1149	BsaI-CreER-vec-f	ggtttccctgccacagcttaatctagaactatagtgagtcgtatta
A1150	BsaI-CreER-vec-r	gtacggtcagtaaattggacatggtggcGACTagagaccg
A1151	CreER-BsaI-ins-f	cggtctctAGTCgccaccatgtccaatttactgaccgtacacca
A1152	CreER-BsaI-ins-r	taatacgactcactatagttctagattaagctgtggcagggaaacc
A1170	ATG remove 2a GFP -f	gtgagcaagggcgaggag
A1171	ATG remove 2a-GFP -r	aggtccagggttctcctc
A1187	A1187 BFP-LS-ins-f	cccggtctctAGTCgccaccATGAGCGAGCTGATTAAGGAGA
A1188	A1188 BFP-LS-ins-r	ctcactatagttctagcttaTTAATTAAGCTTGTGCCCCAGTTTG
A1189	A1189 BFP-LS-vec-f	CAAACTGGGGCACAAGCTTAATTAAtaagctagaactatagtgagtcgtatta
A1190	A1190 BFP-LS-vec-r	TAATCAGCTCGCTCATggtggcGACTagagaccggg
A1191	A1191 mem-BFP-LS-ins-f	GGGAcCCACCGGTCGCCACCaagcttATGAGCGAGCTGATTAAGGAGA
A1192	A1192 mem-BFP-LS-vec-r	TCGCTCATaagcttGGTGGCGACCGGTGGgTCCCGGGCCCGCGGTACCGT
A1193	A1193 2a-BFP-noATG-ins-f	cgtggaggagaaccctggacctAGCGAGCTGATTAAGGAGAACA
A1194	A1194 2a-BFP-noATG-vec-r	CTCCTTAATCAGCTCGCTaggtccagggttctcctccacgtct
A1195	A1195 BFP-P2A-NTR-vec-f	CAAACTGGGGCACAAGCTTAATggaagcggagctactaacttcagcc
A1196	A1196 BFP-P2A-NTR-ins-r	tgaagttagtagctccgcttccATTAAGCTTGTGCCCCAGTTTG
A1197	T2A-BFP-ins-f	tggaagagaatcccggccctAGCGAGCTGATTAAGGAG
A1198	T2A-BFP-vec-r	CTCCTTAATCAGCTCGCTagggccgggattctcttccacgtc
A1226	CTCA splicing acceptor TCAG BsaI -f	atcGGTCTCTCTCAcactaatccggaGTGTGTGTGTGTttctgAcgtgtctctctcttcc
A1227	CTCA splicing acceptor TCAG BsaI -r	gatGGTCTCTCTGAaaaaaaaaagggaagagagagacacgTcagaaACACACACACACtc
A1238	FRT-a-cry-Venus-BGH-pA ClaI -r	cgat atcgat gaagttcctattctctagaaagtataggaacttc gatctctccccagcat
A1239	FRT-a-cry-Venus-BGH-pA BamHI -f	ggc ggatcc gaagttcctatactttctagagaataggaacttc ggcaataaacgatcttc
A1244	acry-venus-r	ggctaatagaggctagtacagtacaaagatccccaaa
A1245	acry-venus-f	tggggatctttgtactgtactagcctctattagcctcct
A1246	Cre-seq-con-r	cgttgcatcgaccggtaatg
A1250	SA BamHI -f	ggcggatcccactaatccggaGTGTGTGTGTGTttctgAcgtgtctctctcttc
A1251	SA BamHI -r	ggcggatccggtctctCTGAaaaaaaaaagggaagagagagacacgTcagaaACACACAC
A1252	pMC-ME-loxp-BamHI-f	ggcggatccgaccagccaggacagaaatgcctc
A1293	mCherry con -r	tgcaccttgaagcgcatgaa
A1330	pMC-ME-con-r	acagcttacgaaccgaacag
A1331	acry-con-5'-r	taactacatatgcataggctga
A1333	Cre 5' con -r	atcttcaggttctgcgggaa
A1334	acrypro-geno-3rd-r	tgtggccaactatcaccggaa
A1335	pMC-SV40-sgRNA-1	tcaggttcagggggaggtgtggg
A1336	pMC-mem-sgRNA-2	ACCGCGGGCCCGGGAcCCACCGG
A1337	pMC-EGFP-sgRNA-3	cgaggagctgttcaccggggtgg
A1353	pMC-SV40-sgRNA-1	gcg TAATACGACTCACTATA gg agg ttcag gggga ggtgt GTTTTAGAGCTAGAAATAGC
A1386	SV40 pA CTCA BsaI -f	atc GGTCTC T CTCA taagatacattgatgagtttggacaaac
A1387	acry pro CCAA BsaI -r	gat GGTCTC T TTGG aaaattgtgaaatgcacagaatgtaca
A1423	hsp70l pro CAGT BsaI -f	atc GGTCTC T CAGT TCAGGGGTGTCGCTTGGTTA
A1424	hsp70l pro-r	ATTGATTTCAAGAAActgcaatAAAAAAAACAATTAGAATTAATTTTATATTTATACAATTTATGGTGC
A1425	dcas9 CASPEX-hsp -f	TAATTCTAATTGTTTTTTTT attgcagTTTCTTGAAATCAATCgccacc atggcccccaagaagaagag
A1426	dcas9 1st gaga BsaI -r	gatGGTCTC T tctc atggtacgccacctcgtcca
A1427	dcas9 2nd gaga BsaI -f	atc GGTCTC T GAGA aatacccaaccatctaccatcttc
A1428	dcas9 2nd TGCG BsaI -r	gatGGTCTC T CGCA catcccctccgagctgtgaga
A1429	CASPEX 3rd TGCG BsaI -f	atc GGTCTC T TGCG gggttctggcaagcccatcc
A1430	CASPEX 3rd ACCG BsaI -r	gatGGTCTC T CGGTctacttgtacagctcgtccatgccg
A1431	APEX BsaI mutation -f	agaaggaaggActccttcagctaccttctgaca
A1432	APEX BsaI mutation -r	agctgaaggagTccttccttctcaccactcaa
A1433	SV40 4th ACCG BsaI -f	atc GGTCTC T ACCG gttgagatccagacatgataagatac
A1434	U6 pro 4th CCAA BsaI -r	gatGGTCTC T TTGG gaaacataaaatgaatgCAATTCCAGT
A1437	dcas9-off-r	gaacttgatcatgtgggcca
A1438	3xHA Gibson ins-f	tcgggcccggtctctAGTCccTACCCATACGATGTTCCTGA
A1439	3xHA Gibson ins -r	cagcagagagaagtttgtagcagcAGCGTAATCTGGAACGTCA
A1440	3xHA vector-f	TGACGTTCCAGATTACGCTgctgctacaaacttctctctgctg
A1441	3xHA vector -r	TCAGGAACATCGTATGGGTAggGACTagagaccgggcccga
A1442	3xHA confirm -r	GGATCCTGCATAGTCCGGGA
A1443	exorhpro-FRT-MefI-f	atgcaattggaagttcctatactttctagagaataggaacttcgctcagctggcagtactacc
A1444	exorh-BsaI-mut-r	acacttcacggtctacaccaacatgagggatgtgt
A1445	exorh-BsaI-mut-f	ctcatgttggtgtagaccgtgaagtgtcccttgt
A1446	FRT-SV40-pA-MfeI-r	atgcaattggaagttcctattctctagaaagtataggaacttcgatccagacatgataagata
A1447	NTR-EGFP-CAAX-1st-f	gcccggtctctAGTCgccaccatgactattgttcaagctgccca
A1448	NTR-EGFP-CAAX-1st-r	agcctgcttcagcagagagaagtttgtagctccgcttccgatttcggtaaaaacagtctc
A1449	NTR-EGFP-CAAX-2nd-r	acctgaaacata ggatcc gtcgac AACTTGTTTATTGCAGCTTATAATGG
A1450	NTR-EGFP-CAAX-vec-f	TGCAATAAACAAGTTgtcgacggatcctatgtttcaggttcagggggagg
A1451	NTR-EGFP-CAAX-vec-r	tgggcagcttgaacaatagtcatggtggcGACTagagaccgggc
A1467	P2A-f	ggaagcggagctacAaacttcT
A1468	T2A-NTR-f	ggtgacgtggaagagaatcccggccctatgactattgttcaagctgcccaatc
A1469	T2A-NTR-ORF-1-r	gcatgtcagcagactgcctctgccctcGACTagagaccgggcccg
A1470	T2A-NTR-ORF-2-r	gcatgtcagcagactgcctctgccctcgGACTagagaccgggcccg
A1471	T2A-NTR-ORF-3-r	gcatgtcagcagactgcctctgccctcggGACTagagaccgggcccg
A1472	T2A con-r	ttccacgtcaccgcatgtca
A1480	FRT-a-cry SalI -f	gat gtcgac gaagttcctattctctagaaagtataggaacttc taagatacattgatga
A1481	Acrypro_F	GTATTGTATATGTACATTCTGTGC
A1505	SV40pA-FRT-MfeI-r new	atg caattg gaagttcctattctctagaaagtataggaacttc aacttgtttattgcagcttataatgg
A1506	mCherry-EGFP start -r	tcctcgcccttgctcaccat
A1507	mCherry_EGFP ATG -f	atggtgagcaagggcgagga
A1508	mCherry_EGFP end -r	cttgtacagctcgtccatgccg
A1509	mCherry_EGFP end -f	cggcatggacgagctgtacaag
A1510	3xHA-BsaI-AGTC-f	atc ggtctc t AGTC ccTACCCATACGATGTTCCT
A1511	EGFP-BsaI-CTCA-r	gat ggtctc t TGAG ttacttgtacagctcgtccat
A1558	FRT-acry-loxp gib vec-f	tataggaacttcggtaccATAACTTCGTATAGCATACATTATACGAAGTTATtGATCAGA
A1559	FRT-acry-loxp-gib-vec-r	gaagttcctatactttctagagaataggaacttcGACTagagaccgggcccgagct
A1560	FRT-acry-loxp-gib-ins-f	ggtctctAGTCgaagttcctattctctagaaagtataggaacttcgatctctccccagca
A1561	FRT-acry-loxp gib ins-r	ACGAAGTTATggtaccgaagttcctatactttctagagaataggaacttcggcaataaac
A1562	pMC-ME-FRT-acry-venus vec ClaI-r	cttcatcgatgGACTagagaccgggcccgagctt
A1609	kozak-EGFP BamHI -f	ggc GGATCCgccaccatggtgagcaagggcga
A1635	cmlc2 pro PspOMI -f	ctc GGGCCC tgtaaatgagctctccaaatcagca
A1636	SV40-pA SalI -r	gat gtcgac aattaaaaaacctcccacacct
A1640	hsp-BsaI-r	CATCGATGAATTCGGTCTCTACTGCTCGAGCAAGAAACtgcaatAAAAAAAACAATTAGA
A1641	barcod19-BsaI-f	GCAGTAGAGACCGAATTCATCGATGGTCTCTCCAAgctagcACCATTTAACtacgtagat
A1642	SV40 BamHI -r	ggc GGATCC aacttgtttattgcagcttataatg
A1647	XhoI-CAGT-BsaI-EcoRI-ClaI-BsaI-CTCA-BamHI-f	tcgag CAGTAGAGACCGAATTCATCGATGGTCTCTCTCAg
A1648	XhoI-CAGT-BsaI-EcoRI-ClaI-BsaI-CTCA-BamHI -r	gatcc TGAGAGAGACCATCGATGAATTCGGTCTCTACTGc
A1674	pMC-ME-BsmBI -f	AGTCgaattcccgcggGATCAGAGACGgagctcCGTCTCTTCGAatcgatggatcc
A1675	pMC-ME-BsmBI -r	TGAGggatccatcgatTCGAAGAGACGgagctcCGTCTCTGATCccgcgggaattc
A1676	FRT-a-cry-Venus-BGH-pA EcoRI -r	gat gaattc gaagttcctattctctagaaagtataggaacttc gatctctccccagcat
A1677	FRT-a-cry-Venus-BGH-pA SacII -f	acg ccgcgg gaagttcctatactttctagagaataggaacttc ggcaataaacgatcttc
A1686	pMC-r (C138)	tcgccttcttgacgagttct
A1687	vec-P2-mNeonGreen Gib-f	tttcatttggtcttttgcagaaatcGTCGACgccaccATGGTGAGCAAGGGCGAGGA
A1688	vec-P2-mNeonGreen Gib-r	tgcaacgaaagtcacttgttcaagaggatccTTGGAGAGACCATCGATGAATTCGGT
A1689	ins-P2-mNeonGreen-f	ACCGAATTCATCGATGGTCTCTCCAAggatcctcttgaacaagtgactttcgttgca
A1690	ins-P2-mNeonGreen-r	TCCTCGCCCTTGCTCACCATggtggcGTCGACgatttctgcaaaagaccaaatgaaa
A1691	mNeonGreen N -r	GGTAGGGCAGGTACTGATGGA
A1694	cTNT PspOMI -f	ctc GGGCCC CTCGAGGTCGGGATAAAAGCA
A1695	cTNT-kozak NcoI -r	gcg ccatggtggcACACCTGTGGAGAGA
A1696	T2A-EGFP-r	AGCTCCTCGCCCTTGCTCACgcccggcgcggggccgggatt
A1697	T2A-EGFP-f	aatcccggccccgcgccgggcGTGAGCAAGGGCGAGGAGCT
A1724	Lifeact-BsaI-AGTC-kozak-f	atc ggtctct AGTC gccacc atgggcgtggccgacctgat
A1725	SV40-pA-BsaI-CTCA-r	gat ggtctct TGAG taagatacattgatgagtttggaca
A1731	Lifeact-BsaI-AGTC-kozak-f	atc ggtctct AGTC gccacc atgggcgtggccgacctgat
A1732	SV40-pA-BsaI-CTCA-r	gat ggtctct TGAG taagatacattgatgagtttggaca
A1733	p63-atg-1kb-f	TGCTTAAATGTTTGGCCTCTG
A1734	Cre-rev	cagaaaaAgcctggcgatcc
A1757	ER con -r	CTGGTCAGCTGTCAAGGACA
A1763	V5-P2A-change-f	TCGGACTTGATTCTACGGGcTCTGGcgctacaaacttctctctgctga
A1764	V5-P2A-change-r	GGAGTGGGTTAGGGATCGGCTTCCCggGACTagagaccgggcccga
A1765	V5 confirm-r	TCAAGTCCGAGGAGTGGGTT
A1766	V5-BsaI-AGTC-ORF3-f	atc ggtctct AGTC cc GGGAAGCCGATCCCTAACCCA
A1773	AGTC_tcgc_pMC-ME-EGFP-f	cccggtctctTCGCgccaccatggtgagcaa
A1774	AGTC_TCGC_pMC-ME-r	cccgagcttaagactggcc
A1775	TCGC colony PCR -f	gggcccggtctctTCGC
A1776	XhoI-BsaI-MCS-BsaI-BamHI	AAAACTCGAGCAGTAGAGACCCCTAGGAGATCTATCGATGATATCATGCATGTCGACGCATGCCCCGGGGGTCTCTCCAAGGATCCAAAA
A1777	AGTC_TCGC_pMC-ME-2a-ORF-1-f	cccggtctctTCGCgctacaaacttctctc
A1778	AGTC_TCGC_T2A-ORF-1-f	cccggtctctTCGCgagggcagaggcagtct
A1779	AGTC_TCGC_memb-f	CCCGGTCTCTtcgcGCCACCATGCTGTGCT
A1780	AGTC_TCGC_pMC-ME-2a-ORF-2-f	cccggtctctTCGCcgctacaaacttctctc
A1781	AGTC_TCGC_pMC-ME-2a-ORF-3-f	cccggtctctTCGCccgctacaaacttctctc
A1782	AGTC_TCGC_T2A-ORF-2-f	cccggtctctTCGCcgagggcagaggcagtct
A1783	AGTC_TCGC_T2A-ORF-3-f	cccggtctctTCGCccgagggcagaggcagtct
A1784	AGTC_TCGC_CreER-f	cccggtctctTCGCgccaccatgtccaatttac
A1785	AGTC_TCGC_BFP-f	cccggtctctTCGCgccaccATGAGCGAGCT
A1786	AGTG_TGCG-loxp-f	ATAACTTCGTATAGCATACATTATACGAAGTTATtGATCAGAGACG
A1787	AGTG_TCGC-loxp-r	GCGAagagaccgggcccgagcttaaga
A1788	AGTC_TCGC_HA-f	cccggtctctTCGCccTACCCATACGATGTTCCT
A1789	TCGC_V5-P2A-change-r	GGAGTGGGTTAGGGATCGGCTTCCCggGCGAagagaccgggcccga
A1790	AGTC_TCGC_1790-f	cccggtctctTCGCgaattcccgcgggatca
A1792	V5-BsaI-TCGC-ORF3-f	atcggtctctTCGCccGGGAAGCCGATCCCTAACCCA
A1799	BsaI-CCAA-P2A-ClaI-1st-f	TTAC ATCGAT GGTCTCTCCAAttgctaca
A1800	BsaI-P2A-mCherry-1st-r	cttgatgatggccatgttatcctcctcgcccttgctcac
A1801	BsaI-P2A-mCherry-2nd-f	gtgagcaagggcgaggaggataacatggccatcatcaag
A1802	BsaI-P2A-mCherry-2nd-PspOMI-r	ctc GGGCCC aacttgtttattgcagcttataatggt
A1803	P2A-BsaI-TCGC-ORF-1-f	GGGggtctctTCGCgctacaaacttctctctgctga
A1804	BsaI-CTCA-r	TACCggtctctTGAGTCGAAGAG
A1805	T2A-BsaI-TCGC-f	AGTggtctctTCGCgagggaaga
A1806	BsaI-P2A-EGFP-1st-r	tgggcaccaccccggtgaacagctcctcgcccttgctcac
A1807	BsaI-P2A-EGFP-2nd-f	gtgagcaagggcgaggagctgttcaccggggtggtgccca
A1808	P2A-BsaI-TCGC-ORF-2-f	gggggtctctTCGCcgctacaaacttctctctgctga
A1809	P2A-BsaI-TCGC-ORF-3-f	gggggtctctTCGCccgctacaaacttctctctgctga
A1811	new-P2A-con-f	tctctgctgaaAcaAgctggC
A1812	SA-BsaI-TCGC-f	GGGggtctctTCGCcactaatccggaGTGTG
A1813	SA-BsaI-TCGC-r	cagtccgcgCTGAaaaaaaaaagggaag
A1814	SA-P2A-ORF-1-f	cttccctttttttttTCAGcgcggactggctacaaacttctctctgctgaaAc
A1815	SA-P2A-ORF-2-f	cttccctttttttttTCAGcgcggactgggctacaaacttctctctgctgaaAc
A1816	SA-P2A-ORF-3-f	cttccctttttttttTCAGcgcggactgccgctacaaacttctctctgctgaaAc
A1817	SA con-r	CACACtccggattagtgGCGA
A1818	oligo-P2A-NLS-V5-BsmBI-3xHA	GGGggtctctTCGCcactaatccggaGTGTGTGTGTGTttctgAcgtgtctctctcttccctttttttttTCAGcgcggactggctacaaacttctctctgctgaaAcaAgctggCgacgtggaggagaaccctggacctGGCGCTcctaagaagaagaggaaggtgctcGGATCCGGcAAGCCGATCCCTAACCCACTCCTCGGACTTGATTCTACGGAATTCgcCTGCAGAGACGgagctcCGTCTCTTCGACTCAagagaccGGTAATACGACTCACTATAGGGGGATCCTACCCATACGATGTTCCTGACTATGCGGGCTATCCGTATGACGTCCCGGACTATGCAGGgTCCTATCCATATGACGTTCCAGATTACGCTGAATTCACTGGCCGTC…
A1819	oligo-T2A-NLS-myc-BsmBI-3xFLAG-P2A-mCherry	AGTggtctctTCGCgagggaagaggctctctgctgacatgcggcgacgtggaagagaatcccggccctGGCGCTcctaagaagaagaggaaggtgctcGGATCCGAACAAAAACTCATCTCAGAAGAGGATCTGGAATTCgcCTGCAGAGACGgagctcCGTCTCTTCGACTCAagagaccGGTAATACGACTCACTATAGGGGGATCCgactacaaagaccatgacggcgattataaagatcatgacatcgattacaaggatgacgatgacaagGAATTCACTGGCCGTCGTTTTACATCGATGGTCTCTCCAAttgctacaaacttctctctgctgaaAcaAgctggCgacgtggaggagaaccctggacctgtgagcaagggcgaggagg
A1820	P2A-CreER-new-f	cttaagctcgggcccggtctctTCGC
A1821	CreER-mid-BamHI-r	ttc ggatcc gccgcataaccagt
A1822	P2A-noATG-BFP-new-r	TGTTCTCCTTAATCAGCTCGCTaggtccagggttctcctccacg
A1823	pMC-ME-con-r	cgtgccttcatccgtttcca
A1824	TCGC-loxp-BsaI-f	cccggtctctTCGCATAACTTCGTATAGCATACATTATACGAAGTTATtGATCAGAGACG
A1825	3xHA-P2A-f	TCCATATGACGTTCCAGATTACGCTgggctggctacaaacttctctctgctga
A1826	3xHA-P2A-r	tcagcagagagaagtttgtagccagcccAGCGTAATCTGGAACGTCATATGGA
A1827	Lifeact-BsaI-TCGC-kozak-f	atc ggtctct TCGC gccacc atgggcgtggccgacctgat
A1828	V5-BsaI-TCGC-f	cccggtctctTCGCccGGcAAGCCGATCCCTAACCCACTCCTCGGACTTGATTCTACGgg
A1829	V5-P2A-r	GccagcTtgTttcagcagagagaagtttgtagccagcccCGTAGAATCAAGTCCGAGGA
A1830	P2A-f	gctacaaacttctctctgctgaaAcaA
A1835	Kozak-Lifeact-BsaI-f	cccggtctctTCGCgccaccatgggcgtggccgacctgatcaagaagttcgagagcatca
A1836	Lifeact-mNeonGreen-r	tatcctcctcgcccttgctcacgccctcctccttgctgatgctctcgaacttcttga
A1837	mNeonGreen-noATG-f	gtgagcaagggcgaggaggata
A1838	SA-PCR-r	ggtggcGTTAGAAAAATCAGCCGTCTGAaaaaaaaaagggaagagagaga
A1839	SA-kozak-ATG-EGFP-f	TCAGACGGCTGATTTTTCTAACgccaccatggtgagcaagggcgag
A1852	JK1407 vector -f	tagccaccatggactacaaagaccatgacggtgattataa
A1853	JK1407 vector -r	tgctgtaaacaaattcaaagtaagattagcaatcacaca
A1854	lBl-JK1407 insert-f	tgtgtgattgctaatcttactttgaatttgtttacagcaATAACTTCGTATAGCATACATTATACGAAGTTATATTAAGGGTTCCGGATCCTCGA
A1855	lBl-JK1407 insert-r	ttataatcaccgtcatggtctttgtagtccatggtggctaATAACTTCGTATAATGTATGCTATACGAAGTTATTAGGTCCCTCGACCTGCAGCCCAAG
A1885	P2A-mem-r	TCTTCTGATGCAGCACAGCATaggtccagggttctcctcca
A1886	P2A-mem-f	tggaggagaaccctggacctATGCTGTGCTGCATCAGAAGA
A1887	mem-EGFP-r	ctcctcgcccttgctcacaagcttGGTGGCGACCGGTGGgTC
A1888	pME-CASPEX-vector-r	GTATGCTATACGAAGTTATagcctgcttttttgtacaaagttgg
A1889	CTCA-CCAA linker-f	CTCAgaattcaccccggga
A1890	CTCA-CCAA linker-r	TTGGtcccggggtgaattc
A1909	uni gRNA SpeI -f	ccc actagt GG GAG GCGTT CGGGC CACAG CGG tt CAGT AGAGACC atcgat aa gctagc g
A1910	uni gRNA SalI -r	ccc gtcgac GG GAG GCGTT CGGGC CACAG CGG tt TTGG AGAGACC c gctagc tt atcgat
A1911	BsaI SalI -r	ccc gtcgac tt TTGG AGAGACC gagctcctgcaggaattcgctagcttatcgat
A1920	uni-gRNA	gcg TAATACGACTCACTATA GG GAG GCGTT CGGGC CACAG GTTTTAGAGCTAGAAATAGC
A1947	GFP-mNeongreen-gib-vec-f	ggcatggacgagctgtacaagtaaGctagaactatagt
A1948	P2A-lifeact-gib-vec-r	atcaggtcggccacgcccataggtccagggttctcctcca
A1949	P2A-Lifeact-Gib-ins-f	tggaggagaaccctggacctatgggcgtggccgacctgat
A1950	GFP-mNeongreen-gib-ins-r	actatagttctagCttacttgtacagctcgtccatgcc
A1951	loxp-FRT-TCGC-BsaI	ccc ggtctct TCGC ATAACTTCGTATAGCATACATTATACGAAGTTAT tGATCAGAGACG
A2020	GFP con new -f	tggtcctgctggagttcgtg
A2023	mNeongreen con 2nd -r	ggcaccatcttcaaactgca
A2024	mNeongreen con -f	ccacctacacctttgccaag
A2039	P2A-mCherry-vec-f	gctggcgacgtggaggagaaccctggacctgtgagcaagggcgaggagga
A2044	P2A-mCherry-frag-r	tcctcctcgcccttgctcacaggtccagggttctcctccacgtcgcc
A2053	BsaI-linker-P2A fragment	taatcttactttgaatttgtttacagACCGGTTCGAAGAGACCCCCGGGGGTCTCTCCAAgatatcgctagcGGCTCTGGGgctacaaacttctctctgctgaaacaagctggcgacgtggaggagaaccctggacctgtgagcaagggcgaggaggataacatggcctctctcccagcgacacatgagttacacatctttggctccatcaacggtgtggactttgacatggtgggtcagggcaccggcaatccaaatgatggttatgaggagttaaacctgaagtccaccaagggtgacctccagttctccccctggattctggtccctcatatcgggtatggcttccatcagtacctgccctaccctgacgggatgtc
A2054	linker-P2A-ORF-1 TCGC BsaI -f	cccggtctctTCGCGGCTCTGGGgctacaaacttctctctgctgaaAc
A2055	linker-P2A-ORF-2 TCGC BsaI -f	cccggtctctTCGCcGGCTCTGGGgctacaaacttctctctgctgaaAc
A2056	linker-P2A-ORF-3 TCGC BsaI -f	cccggtctctTCGCccGGCTCTGGGgctacaaacttctctctgctgaaAc
A2057	GSG-P2A-con-r	gagaagtttgtagcCCCAGAGCC
A2058	mNeongreen over -f	ccctcatatcgggtatggcttc
A2059	kozak-mNeongreen-TCGC-BsaI-f	cccggtctctTCGCgccaccatggtgagcaagggcgaggag
A2060	lBl AgeI -f	cagACCGGTATAACTTCGTATAGCATACATTATACGAAGTTATATTAAGGGTTC
A2061	lBl AgeI -r	CGA ACCGGT ATAACTTCGTATAATGTATGCTATACGAAGTTATTAGGTCCCTCGAC
A2062	SV40-pA-SalI-BamHI-EcoRI-BsaI-CTCA-r	gatggtctcttgaggaattcggatccgtcgactgtccaaactcatcaatgtatctta
A2063	mCherry-mNeonGreen N-r	ggccatgttatcctcctcgc
A2126	mem-mScarlet vec-f	caccggcggctccggtggctcctaatctagaactatagtgagtcgtattac
A2127	mem-mScarlet vec-r	tcactgcctcggtgctatccataagcttGGTGGCGACCGGTGGg
A2128	mem-mScarlet-ins-f	cCCACCGGTCGCCACCaagcttatggatagcaccgaggcagtga
A2129	mem-mScarlet int-r	actcactatagttctagattaggagccaccggagccgccggtg
A2130	mScarlet con-r	gccgtccttcaggcgcagg
A2131	mScarlet vec-r	ctgcctcggtgctatccatggtggcGCGAagagaccgggcccgagcttaag
A2132	mScarlet-ins-f	cttaagctcgggcccggtctctTCGCgccaccatggatagcaccgaggcagt
A2133	mScarlet vec v2 -f	caccggcggctccggtggctcctaaagcggccgcgactctagatcataatc
A2134	P2A-mem-vec-r	GTTCTTCTGATGCAGCACAGCATaggtccagggttctcctccacg
A2135	P2A-mem-ins-f	cgtggaggagaaccctggacctATGCTGTGCTGCATCAGAAGAAC
A2136	mScarlet ins v2 -r	gattatgatctagagtcgcggccgctttaggagccaccggagccgccggtg
A2137	SA-GSG-P2A-ORF-1-f	ctctctcttccctttttttttTCAGGGCTCTGGGgctacaaacttctctctgctgaaA
A2138	SA-GSG-P2A-ORF-2-f	ctctctcttccctttttttttTCAGcGGCTCTGGGgctacaaacttctctctgctgaaA
A2139	SA-GSG-P2A-ORF-3-f	ctctctcttccctttttttttTCAGccGGCTCTGGGgctacaaacttctctctgctgaaA
A2140	SA-KLD-pMid-r	acacgTcagaaACACACACACACtccggattagtgGCGAagagaccgggcccgagct
A2141	SA con-f	tctTCGCcactaatccggaG
A2148	SA-mNeongreen-KLD-f	ctctctcttccctttttttttTCAGgccaccatggtgagcaagggcgaggagg
A2149	SA-mem-KLD-f	ctctctcttccctttttttttTCAGgccaccATGCTGTGCTGCATCAGAAGAAC
A2167	ORF1 nzCas9n -f	gtgagatctcctaagaagaagagaaaggtgGGCTCTGGGgctacaaacttctct
A2168	ORF1 nzCas9n -r	ggtggagaagccatggtggcgcGAagagaccgggccc
A2169	nzCas9n ORF1 -f	ttaagctcgggcccggtctctTCgcgccaccatggcttctcca
A2170	nzCas9n ORF1 -r	agagaagtttgtagcCCCAGAGCCcacctttctcttcttcttaggagatctcac
A2171	ORF1 NLS -f	cgaccccaagaagaagaggaaggtgGGCTCTGGGgctacaaacttctctct
A2172	ORF1 3x-FLAG -r	catggtctttgtagtccatggtggcgcGAagagaccgggcccg
A2173	3x-FLAG ORF1 -f	ttaagctcgggcccggtctctTCgcgccaccatggactacaaagaccatgac
A2180	dCas9 V5 -r	ggatgggcttgccagaaccccgcacgtcgccacccagctgagac
A2181	V5 dCas9 -f	tgacctgtctcagctgggtggcgacgtgcggggttctggcaag
A2182	NLS ORF1 -r	gagagaagtttgtagcCCCAGAGCCcaccttcctcttcttcttggggtc
A2183	ORF1 3x-FLAG -f	cgattacaaggatgacgatgacaagGGCTCTGGGgctacaaacttct
A2184	ORF1 NLS APEX2 -r	cactcacagttgggtaagactttccgcttcccacctttctcttcttcttagg
A2185	APEX2 NLS -f	taagaagaagagaaaggtgggaagcggaaagtcttacccaactgtgagtgc
A2186	APEX2 V5 -r	ggatgggcttgccagaaccccgcacggcatcagcaaacccaagct
A2187	V5 APEX2 -f	gagcttgggtttgctgatgccgtgcggggttctggcaagcccatccccaaccccctgctg
A2188	V5 dCas9 -r	gatgctatacttcttatccatggtgctgtccaggcccagcagggggttggggatgggctt
A2189	dCas9 V5 -f	ccccctgctgggcctggacagcaccatggataagaagtatagcatcggcct
A2190	dCas9 NLS -r	tcttggggtcggccctgctgaattcgtcgccacccagctgaga
A2191	NLS dCas9 -f	tgacctgtctcagctgggtggcgacgaattcagcagggccgaccc
A2192	NLS 3x-FLAG -r	taatcaccgtcatggtctttgtagtctccgcggcccaccttcctcttcttcttggggt
A2193	3x-FLAG NLS -f	ccgaccccaagaagaagaggaaggtgggccgcggagactacaaagaccatgacgg
A2194	3x-FLAG ORF1 -r	gagagaagtttgtagcCCCAGAGCCcttgtcatcgtcatccttgt
A2195	NTRv2-P2A-vec-f	cagcagagactgtttttaccgaaatcGGCTCTGGGgctacaaacttctctctgctg
A2196	T2A-NTRv2-vec-r ORF-1	cagcagactgcctctgccctcCCCAGAGCCgcGAagagaccgggcccgagc
A2197	GSG-T2A-NTR-ins-f ORF-1	gctcgggcccggtctctTCgcGGCTCTGGGgagggcagaggcagtctgctg
A2198	NTRv2-P2A-ins-r	cagagagaagtttgtagcCCCAGAGCCgatttcggtaaaaacagtctctgctg
A2199	T2A-NTR-ins-f ORF2	gctcgggcccggtctctTCgccGGCTCTGGGgagggcagaggcagtctgctg
A2200	T2A-NTRv2-vec-r ORF-2	cagcagactgcctctgccctcCCCAGAGCCggcGAagagaccgggcccgagc
A2201	T2A-NTR-ins-f ORF3	gctcgggcccggtctctTCgcccGGCTCTGGGgagggcagaggcagtctgctg
A2202	T2A-NTRv2-vec-r ORF3	cagcagactgcctctgccctcCCCAGAGCCgggcGAagagaccgggcccgagc
A2203	mNeonGreen-CAAX-f	aaagtgtgtaattatgtaaGctagaactatagtgagtcgtattacg
A2204	mNeongreen CAAX-r	gtctttgacttctttttcttcttcttgtacagctcgtccatgcccat
A2205	CAAX con-f	gtcaaagacaaagtgtgtaattatg
