# Supplementary material for: Advancing knock-in approaches for robust genome editing in zebrafish
Source: Biol Open. 2026 Feb 18;15(2):bio062472. doi: 10.1242/bio.062472 (PMC12958296; doi:10.1242/bio.062472)
Supplement: File S12. [file biolopen-15-062472-FileS12.zip]

Archive with 1 entries (1 files):
- BIO062472-FileS12.dna
