# Supplementary material for: Advancing knock-in approaches for robust genome editing in zebrafish
Source: Biol Open. 2026 Feb 18;15(2):bio062472. doi: 10.1242/bio.062472 (PMC12958296; doi:10.1242/bio.062472)
Supplement: File S13. [file biolopen-15-062472-FileS13.xlsx]

## Sheet: template
Codon	Amino acid	Amino acid	Percentages	Original	Substitute	Final decision	Swapping	Altering	Unchanged
TAA	*	Ter	1.1
TAG	*	Ter	0.6
TGA	*	Ter	1.4
GCT	A	Ala	20.9
GCC	A	Ala	19.5
GCA	A	Ala	16.6
GCG	A	Ala	8.6
TGT	C	Cys	11.3
TGC	C	Cys	11.2
GAT	D	Asp	24.8
GAC	D	Asp	27.8
GAA	E	Glu	24.4
GAG	E	Glu	42.8
TTT	F	Phe	18.2
TTC	F	Phe	20.8
GGT	G	Gly	13.7
GGC	G	Gly	17.2
GGA	G	Gly	21.5
GGG	G	Gly	10
CAT	H	His	10.9
CAC	H	His	14.8
ATT	I	Ile	16.5
ATC	I	Ile	23.7
ATA	I	Ile	7.7
AAA	K	Lys	29.3
AAG	K	Lys	30.7
TTA	L	Leu	7
TTG	L	Leu	12.3
CTT	L	Leu	12.7
CTC	L	Leu	17
CTA	L	Leu	6.2
CTG	L	Leu	37.6
ATG	M	Met	25.5
AAT	N	Asn	16.3
AAC	N	Asn	24.1
CCT	P	Pro	16.6
CCC	P	Pro	12.7
CCA	P	Pro	15.7
CCG	P	Pro	8.2
CAA	Q	Gln	11.8
CAG	Q	Gln	33.5
CGT	R	Arg	6.9
CGC	R	Arg	9.6
CGA	R	Arg	6.7
CGG	R	Arg	6.6
AGA	R	Arg	14.3
AGG	R	Arg	10.2
TCT	S	Ser	16.9
TCC	S	Ser	15.2
TCA	S	Ser	13.2
TCG	S	Ser	5.6
AGT	S	Ser	13.2
AGC	S	Ser	18.4
ACT	T	Thr	14.5
ACC	T	Thr	16.2
ACA	T	Thr	17
ACG	T	Thr	7.4
GTT	V	Val	14.1
GTC	V	Val	14.8
GTA	V	Val	6.7
GTG	V	Val	28.3
TGG	W	Trp	11.6
TAT	Y	Tyr	12.6
TAC	Y	Tyr	17
Note: codon usage percentages of zebrafish were obtained from here: https://www.kazusa.or.jp/codon/cgi-bin/showcodon.cgi?species=7955
